# Supplementary material for: The Promise and Challenges of Cyclic Dinucleotides as Molecular Adjuvants for Vaccine Development
Source: Vaccines (Basel). 2021 Aug 17;9(8):917. doi: 10.3390/vaccines9080917 (PMC8402453; doi:10.3390/vaccines9080917)
Supplement: Supplementary file 1 [file vaccines-09-00917-s001.zip]

Archive with 1 entries (1 files):
- vaccines-1297039-supplementary.pdf
